# Supplementary material for: Squaramide-Catalyzed Asymmetric Michael Addition/Cyclization Reaction for the Synthesis of Chiral Bisspiro Barbituric Acid–Oxindole Derivatives
Source: Molecules. 2025 Apr 30;30(9):2000. doi: 10.3390/molecules30092000 (PMC12073245; doi:10.3390/molecules30092000)
Supplement: Supplementary file 1 [file molecules-30-02000-s001.zip]

Archive with 1 entries (1 files):
- molecules-3582442-supplementary.pdf
